# Supplementary material for: Comparative sera proteomics analysis of differentially expressed proteins in oral squamous cell carcinoma
Source: PeerJ. 2021 Jun 10;9:e11548. doi: 10.7717/peerj.11548 (PMC8199918; doi:10.7717/peerj.11548)
Supplement: Supplemental Information 1 [file peerj-09-11548-s001.xlsx]

## Sheet: Fig 3
Patient ID	Group	Optical Density (OD) value		Protein Concentration (µg/ml)
		CLU	HP	CLU	HP
N01	Control	2.97	2.815	217.21	2591.88
N02	Control	2.207	2.264	114.81	1088.17
N03	Control	2.388	1.604	129.57	526.96
N04	Control	2.3755	1.632	128.43	542.61
N05	Control	3.019	2.5385	230.13	1579.1
N06	Control	1.918	2.5785	96.8	1679.87
N07	Control	2.1605	2.1375	111.51	935.94
N08	Control	1.546	2.208	242.99	2067.45
N09	Control	1.487	2.398	224.99	3609.66
N10	Control	2.2	2.035	536.31	1378.76
N11	Control	1.094	2.397	129.97	3597.32
N12	Control	0.8435	2.221	87.02	2137.9
N13	Control	1.062	2.2275	123.83	2174.45
N14	Control	1.423	2.193	206.69	1990.3
N15	Control	1.312	1.5845	164.62	825.99
N16	Control	1.9095	0.805	246.53	328.12
N17	Control	1.2595	0.871	158.16	354.8
N18	Control	1.771	1.943	225.7	1539.18
N19	Control	1.3125	0.6835	164.68	281.45
N20	Control	1.4015	0.9605	175.82	393.12
N21	Control	2.2895	1.925	313.04	1479.08
N22	Control	1.3345	1.0415	167.41	430.53
N23	Control	2.534	1.141	366.38	481.12
N24	Control	2.2225	1.461	300.09	700.97
N25	Control	1.237	1.2265	155.42	529.83
N26	Control	0.961	1.7295	122.45	1026.87
N27	Control	1.304	1.6445	163.63	900.31
N28	Control	1.506	0.9445	189.26	386.06
N29	Control	1.3055	1.001	163.82	411.46
N30	Control	1.087	1.012	137.37	416.56
N31	Control	2.361	1.294	327.59	572.61
N32	Control	1.0095	1.801	128.18	1159.53
N33	Control	1.438	0.7125	180.47	292.37
N34	Control	1.4055	0.86	176.33	350.27
N35	Control	1.3755	1.3825	172.54	635.99
P01	OPMD	2.358	1.4235	126.88	435.54
P02	OPMD	1.013	1.8325	62.17	669.54
P03	OPMD	0.308	1.3965	38.83	423.09
P04	OPMD	0.5925	2.0935	49.82	889.95
P05	OPMD	0.478	1.9615	45.99	768.75
P06	OPMD	0.3695	2.2765	30.72	2482.44
P07	OPMD	0.452	2.186	38.67	1955.73
P08	OPMD	0.8515	2.008	88.22	1301.32
P09	OPMD	0.496	2.266	43.19	2411.19
P10	OPMD	0.776	2.2005	77.24	2028.34
P11	OPMD	1.6195	1.2025	204.4	515.59
P12	OPMD	0.457	1.7475	61.91	1057.66
E01	Early OSCC	0.7095	1.7475	53.37	612.25
E02	Early OSCC	0.3275	1.6045	39.8	527.24
E03	Early OSCC	0.464	1.284	45.48	374.08
E04	Early OSCC	2.733	0.526	170.63	59.82
E05	Early OSCC	0.418	1.364	43.74	408.47
E06	Early OSCC	0.288	1.6135	37.77	532.22
E07	Early OSCC	0.872	1.609	58.08	529.73
E08	Early OSCC	0.4465	1.876	38.12	995.72
E09	Early OSCC	0.32	1.899	26.25	1041.63
E10	Early OSCC	0.3085	1.9275	25.24	1102.4
E11	Early OSCC	0.559	0.279	50.03	42.62
E12	Early OSCC	0.444	0.2795	37.87	42.69
E13	Early OSCC	0.4585	0.5535	62.09	233.44
E14	Early OSCC	0.4605	0.9705	62.35	397.58
E15	Early OSCC	0.8885	2.1485	58.55	947.94
E16	Early OSCC	1.042	1.2385	63.02	355.44
E17	Early OSCC	0.4635	2.181	45.47	984.67
E18	Early OSCC	0.6285	1.597	50.94	523.12
E19	Early OSCC	2.4705	1.262	137.55	364.99
E20	Early OSCC	1.1395	1.562	65.96	504.29
E21	Early OSCC	0.5895	1.999	49.72	800.9
E22	Early OSCC	0.2475	1.7235	20.09	747.95
E23	Early OSCC	0.446	1.0245	38.07	225.78
E24	Early OSCC	0.245	1.8065	19.89	871.8
E25	Early OSCC	0.2475	0.943	20.09	195.66
E26	Early OSCC	0.3695	2.0645	30.72	1470.75
E27	Early OSCC	0.599	2.0095	54.6	1305.46
E28	Early OSCC	0.4655	1.028	62.97	424.08
E29	Early OSCC	1.665	1.4155	210.66	662.18
E30	Early OSCC	1.4985	0.946	188.28	386.72
E31	Early OSCC	0.22	1.968	17.87	1197
E32	Early OSCC	0.4505	1.4945	38.52	500.61
E33	Early OSCC	0.714	1.466	93.26	705.44
E34	Early OSCC	1.2155	1.6595	152.81	920.65
A01	Advanced OSCC	0.2345	2.0165	34.55	816.48
A02	Advanced OSCC	0.384	2.256	42.35	1077.53
A03	Advanced OSCC	1.0615	1.8175	63.6	659.01
A04	Advanced OSCC	0.279	2.2975	37.27	1134.47
A05	Advanced OSCC	0.1865	2.498	31.01	1486.8
A06	Advanced OSCC	0.667	1.4845	52.11	464.76
A07	Advanced OSCC	0.836	1.612	57.04	531.39
A08	Advanced OSCC	0.5025	2	43.88	1279.51
A09	Advanced OSCC	0.644	1.9435	59.97	1138.55
A10	Advanced OSCC	0.234	1.0805	18.99	248.69
A11	Advanced OSCC	0.637	1.862	59.12	969.05
A12	Advanced OSCC	0.4795	1.784	41.47	835.88
A13	Advanced OSCC	0.4775	0.9425	64.48	385.18
A14	Advanced OSCC	0.796	0.9215	102.99	376.08
A15	Advanced OSCC	0.7715	2.0835	100.09	2229.56
A16	Advanced OSCC	0.4505	0.343	61.09	154.69
A17	Advanced OSCC	0.791	2.2125	79.35	2091.45
A18	Advanced OSCC	0.507	0.66	68.15	272.68
A19	Advanced OSCC	0.2785	1.585	37.24	597.37
A20	Advanced OSCC	0.8665	0.6375	57.92	257.34
A21	Advanced OSCC	0.6375	2.133	51.21	1341.83
A22	Advanced OSCC	2.0185	1.8785	102.45	703.07
A23	Advanced OSCC	0.9315	2.4255	59.79	516.59
A24	Advanced OSCC	0.6885	0.9725	52.75	152.79
A25	Advanced OSCC	0.096	1.724	21.16	931.09
A26	Advanced OSCC	1.1255	2.246	136.21	2283.69
A27	Advanced OSCC	1.432	1.8395	209.19	928.05
A28	Advanced OSCC	0.921	1.988	99.12	1247.7
A29	Advanced OSCC	0.405	2.187	34.06	1960.61
A30	Advanced OSCC	0.403	2.074	33.87	1502.17
A31	Advanced OSCC	0.0905	1.1015	8.18	257.79
A32	Advanced OSCC	0.592	1.0695	78.58	444.19
A33	Advanced OSCC	1.028	0.4385	130.37	191.04
A34	Advanced OSCC	0.188	1.036	26.31	427.89
A35	Advanced OSCC	0.8645	1.2245	111.08	528.62
A36	Advanced OSCC	0.2355	1.955	19.11	1165.5
A37	Advanced OSCC	0.395	1.4715	33.11	481.37
A38	Advanced OSCC	0.3985	1.1515	54.48	486.81
A39	Advanced OSCC	0.632	1.334	58.52	381.65

## Sheet: Fig 4C
Patient ID	Group	Immunoreactive Score (IRS)
		CLU	HP
TN01	Control	6	12
TN02	Control	0	6
TN03	Control	6	12
TN04	Control	3	9
TN05	Control	9	6
TN06	Control	3	12
TN07	Control	0	12
TN08	Control	2	9
TN09	Control	0	12
TN10	Control	4	12
TP01	OPMD	0	4
TP02	OPMD	0	2
TP03	OPMD	0	2
TP04	OPMD	0	2
TP05	OPMD	3	12
TP06	OPMD	6	9
TP07	OPMD	4	6
TP08	OPMD	0	4
TP09	OPMD	6	9
TP10	OPMD	3	12
TP11	OPMD	0	9
TE01	Early OSCC	3	12
TE02	Early OSCC	0	9
TE03	Early OSCC	0	6
TE04	Early OSCC	0	6
TE05	Early OSCC	0	2
TE06	Early OSCC	0	3
TE07	Early OSCC	0	6
TE08	Early OSCC	0	12
TE09	Early OSCC	0	0
TE10	Early OSCC	0	6
TE11	Early OSCC	0	1
TE12	Early OSCC	0	6
TE13	Early OSCC	0	9
TE14	Early OSCC	0	2
TE15	Early OSCC	1	6
TE16	Early OSCC	0	2
TE17	Early OSCC	0	6
TE18	Early OSCC	0	3
TA01	Advanced OSCC	0	9
TA02	Advanced OSCC	0	12
TA03	Advanced OSCC	0	12
TA04	Advanced OSCC	0	9
TA05	Advanced OSCC	0	9
TA06	Advanced OSCC	0	9
TA07	Advanced OSCC	0	9
TA08	Advanced OSCC	0	9
TA09	Advanced OSCC	0	9
TA10	Advanced OSCC	0	6
TA11	Advanced OSCC	0	9
TA12	Advanced OSCC	0	6
TA13	Advanced OSCC	0	3
TA14	Advanced OSCC	0	6
TA15	Advanced OSCC	0	6
TA16	Advanced OSCC	0	9
TA17	Advanced OSCC	0	9
TA18	Advanced OSCC	0	12
TA19	Advanced OSCC	0	0
TA20	Advanced OSCC	0	9
TA21	Advanced OSCC	0	6
TA22	Advanced OSCC	0	0
TA23	Advanced OSCC	0	6
TA24	Advanced OSCC	0	6
TA25	Advanced OSCC	0	6
TA26	Advanced OSCC	0	9
TA27	Advanced OSCC	0	9
TA28	Advanced OSCC	3	6
TA29	Advanced OSCC	0	3
TA30	Advanced OSCC	0	2
TA31	Advanced OSCC	0	3
